# Supplementary material for: Cecum axis (CecAx) preservation reveals physiological and pathological gradients in mouse gastrointestinal epithelium
Source: Gut Microbes. 2023 Mar 5;15(1):2185029. doi: 10.1080/19490976.2023.2185029 (PMC10012889; doi:10.1080/19490976.2023.2185029)
Supplement: Supplemental Material [file KGMI_A_2185029_SM6578.zip]

Archive with 4 entries (4 files):
- CecAx ms Supp Fig1 021423.jpeg
- CecAx ms Supp Fig2 021423.jpeg
- SuppTable1.zip
- SuppTable2.zip
